# Supplementary material for: Genome-wide association for multiple quantitative traits in forage oat germplasm based on specific length amplified fragment sequencing
Source: Front Plant Sci. 2025 Feb 20;16:1527635. doi: 10.3389/fpls.2025.1527635 (PMC11882535; doi:10.3389/fpls.2025.1527635)
Supplement: Supplementary file 5 [file Table1.xlsx]

## Sheet: TableS1
Table S1 Test of genotype, environment, and their interaction on original traits
	Terms	Df	Sum Sq	Mean Sq	F value	Pr ( >F)
PH	Genotype	354	923224	2608	14.783	<2e-16 ***
	Loc	1	81818	81818	463.786	<2e-16 ***
	Year	1	606457	606457	5058.91	<2e-16 ***
	Genotype:Loc	330	273961	830	4.706	<2e-16 ***
	Genotype:Year	340	189808	557	4.643	<2e-16 ***
PL	Genotype	354	86396	244	26.545	<2e-16 ***
	Loc	1	5058	5058	550.185	<2e-16 ***
	Year	1	2696	2696	293.263	<2e-16 ***
	Genotype:Loc	330	18643	56	6.144	<2e-16 ***
	Genotype:Year	340	16109	47	5.153	<2e-16 ***
SLL	Genotype	354	98862	279	10.217	<2e-16 ***
	Loc	1	49553	49553	1812.93	<2e-16 ***
	Year	1	66671	66671	2439.19	<2e-16 ***
	Genotype:Loc	330	37270	113	4.132	<2e-16 ***
	Genotype:Year	340	28232	83	3.038	<2e-16 ***
FLL	Genotype	354	44247	125	8.35	<2e-16 ***
	Loc	1	14309	14309	955.924	<2e-16 ***
	Year	1	35481	35481	2370.24	<2e-16 ***
	Genotype:Loc	330	19536	59	3.955	<2e-16 ***
	Genotype:Year	340	14173	42	2.785	<2e-16 ***
SLW	Genotype	354	422.5	1.193	15.505	<2e-16 ***
	Loc	1	18.5	18.522	240.642	<2e-16 ***
	Year	1	5.1	5.068	65.839	5.70e-16 ***
	Genotype:Loc	330	130.6	0.396	5.141	<2e-16 ***
	Genotype:Year	340	99.5	0.293	3.804	<2e-16 ***
FLW	Genotype	354	461.8	1.3	13.302	<2e-16 ***
	Loc	1	52.7	52.69	537.299	<2e-16 ***
	Year	1	70.7	70.7	720.917	<2e-16 ***
	Genotype:Loc	330	145.5	0.44	4.497	<2e-16 ***
	Genotype:Year	340	134.4	0.4	4.029	<2e-16 ***
SD	Genotype	354	2279	6.4	7.867	<2e-16 ***
	Loc	1	70	70.3	85.915	<2e-16 ***
	Year	1	383	382.7	467.807	<2e-16 ***
	Genotype:Loc	330	1188	3.6	4.401	<2e-16 ***
	Genotype:Year	341	891	2.6	3.195	<2e-16 ***
NN	Genotype	354	1395	3.9	8.029	<2e-16 ***
	Loc	1	2542	2542.1	5179.17	<2e-16 ***
	Year	1	79	78.5	160.02	<2e-16 ***
	Genotype:Loc	330	441	1.3	2.72	<2e-16 ***
	Genotype:Year	341	622	1.8	3.718	<2e-16 ***

## Sheet: TableS2
Table S2 Summary statistics of 8 phenotypic data
Replicate	Year	Location	Traits	Mean	SD	CV	Median	Min	Max	Range	Skew	Kurtosis	SE	Shannon Wiener index(H)
2022BJ	2022	Beijing	SLL	31.28	4.85	0.155051	31.15	20.04	55.89	35.85	0.46	1.08	0.26	8.40494
			FLL	19.08	3.29	0.172432	18.93	9.91	37.42	27.51	0.77	3.21	0.18	8.40111
			SLW	1.69	0.29	0.171598	1.69	0.87	2.63	1.76	0.07	0.54	0.02	10.347
			FLW	1.51	0.29	0.192053	1.49	0.63	2.68	2.05	0.39	0.64	0.02	10.8148
			PH	100.24	12.69	0.126596	100	65.7	132.78	67.08	0.13	0.07	0.68	8.41052
			PL	22.62	3.79	0.167551	22.65	13.02	34.85	21.83	0.23	-0.05	0.2	8.40185
			SD	5.02	0.73	0.145418	5.04	2.89	7.33	4.44	0.05	-0.09	0.04	8.47291
			NN	5.04	0.53	0.105159	5	3.9	7.1	3.2	0.48	0.14	0.03	8.47374
2023BJ	2023	Beijing	SLL	38.84	4.89	0.125901	38.79	25.4	53.38	27.98	-0.16	0.1	0.28	8.24601
			FLL	24.27	3.91	0.161104	23.87	12.68	38.02	25.34	0.5	0.6	0.22	8.23896
			SLW	1.8	0.31	0.172222	1.81	0.9	2.96	2.06	0.03	0.87	0.02	9.90485
			FLW	1.87	0.34	0.181818	1.87	1	2.94	1.94	0.14	0.23	0.02	9.77622
			PH	122.49	11.3	0.0922524	123.48	89.72	154	64.28	-0.18	-0.03	0.65	8.25121
			PL	24.46	3.88	0.158626	24.63	13.93	39.4	25.47	0.22	0.47	0.22	8.23997
			SD	4.82	0.6	0.124481	4.8	3.04	6.56	3.52	0.16	-0.1	0.03	8.32071
			NN	4.69	0.72	0.153518	4.6	3	6.6	3.6	0.46	-0.32	0.04	8.32915
2022NX	2022	Ningxia	SLL	26.83	4	0.149087	26.73	14.24	36.98	22.74	0.06	-0.5	0.22	8.30662
			FLL	16.47	2.66	0.161506	16.22	11.34	25.04	13.7	0.57	0.09	0.15	8.30582
			SLW	1.64	0.31	0.189024	1.62	0.74	2.72	1.98	0.44	0.71	0.02	10.4058
			FLW	1.46	0.36	0.246575	1.46	0.68	2.6	1.92	0.37	-0.32	0.02	10.844
			PH	94.73	16.21	0.171118	96.45	47.26	145.78	98.52	-0.18	-0.07	0.91	8.30636
			PL	24.8	4.14	0.166935	24.69	14.18	38.18	24	0.26	0.19	0.23	8.30103
			SD	4.09	0.83	0.202934	4.18	1.94	6.82	4.88	-0.08	0	0.05	8.34776
			NN	3.76	0.55	0.146277	3.8	2.4	5.4	3	0.07	0	0.03	8.51529
2023NX	2023	Ningxia	SLL	30.43	4.4	0.144594	30.49	17.9	43.2	25.3	-0.12	-0.05	0.25	8.29679
			FLL	19.68	2.99	0.151931	19.39	12.6	32.46	19.86	0.82	1.58	0.17	8.29441
			SLW	1.61	0.29	0.180124	1.6	0.88	2.52	1.64	0.18	0	0.02	10.3409
			FLW	1.46	0.3	0.205479	1.44	0.5	2.54	2.04	0.35	0.79	0.02	10.8074
			PH	108.31	15.82	0.146062	108.23	59.14	148.4	89.26	-0.07	-0.08	0.88	8.29129
			PL	25	4.24	0.1696	25.01	13	38	25	0.1	0.03	0.24	8.29288
			SD	5.49	0.9	0.163934	5.48	2.75	7.88	5.13	-0.01	0.07	0.05	8.45714
			NN	3.79	0.47	0.124011	3.8	2.2	5.2	3	0.38	0.33	0.03	8.5133

## Sheet: TableS3
Table S3 SNP markers associated with traits of SLL, SLW, SD, PH, PL and FLW
Traits	SNP	Chromosome name	Chromosome ID	Position	P.value
FLW	4D__163803136	4D	CM042709.1	163803136	6.79941e-06
FLW	7D__291980453	7D	CM042718.1	291980453	3.53536e-06
FLW	7D__306997333	7D	CM042718.1	306997333	8.00839e-06
FLW	7D__306997348	7D	CM042718.1	306997348	9.22937e-06
FLW	7D__306997380	7D	CM042718.1	306997380	9.72124e-06
FLW	7D__413320592	7D	CM042718.1	413320592	3.05336e-06
FLW	7D__471335920	7D	CM042718.1	471335920	6.33069e-06
FLW	7D__471335946	7D	CM042718.1	471335946	9.20881e-06
PH	2C__431045857	2C	CM042702.1	431045857	3.16396e-06
PH	2C__431045891	2C	CM042702.1	431045891	3.23583e-06
PH	2C__432342611	2C	CM042702.1	432342611	6.05353e-06
PH	2C__432533734	2C	CM042702.1	432533734	4.38069e-06
PH	2C__434035660	2C	CM042702.1	434035660	6.47234e-06
PH	2C__434035765	2C	CM042702.1	434035765	6.47234e-06
PH	2C__442125425	2C	CM042702.1	442125425	1.67189e-06
PH	2D__298973952	2D	CM042703.1	298973952	1.20801e-06
PH	2D__298974032	2D	CM042703.1	298974032	6.5852e-06
PH	3A__190565082	3A	CM042704.1	190565082	2.83865e-06
PH	6C__151551389	6C	CM042714.1	151551389	3.99181e-06
PH	6C__151551412	6C	CM042714.1	151551412	4.06682e-06
PH	6C__151551423	6C	CM042714.1	151551423	2.88798e-06
PH	6C__151551437	6C	CM042714.1	151551437	3.45051e-06
PH	6C__151551464	6C	CM042714.1	151551464	2.88798e-06
PH	6C__151551485	6C	CM042714.1	151551485	2.88798e-06
PH	6C__151551701	6C	CM042714.1	151551701	6.94102e-06
PH	6C__151551743	6C	CM042714.1	151551743	4.06682e-06
PL	3D__101649045	3D	CM042706.1	101649045	6.04741e-06
PL	3D__124991549	3D	CM042706.1	124991549	4.23703e-06
PL	3D__126619019	3D	CM042706.1	126619019	4.4722e-06
PL	3D__235225533	3D	CM042706.1	235225533	9.47056e-06
PL	3D__244327958	3D	CM042706.1	244327958	9.10033e-06
PL	3D__307214752	3D	CM042706.1	307214752	7.14675e-06
PL	4C__35122719	4C	CM042708.1	35122719	1.44234e-06
PL	4C__35123041	4C	CM042708.1	35123041	2.91499e-06
PL	6D__222253646	6D	CM042715.1	222253646	4.06954e-06
SD	1D__454855171	1D	CM042700.1	454855171	5.47038e-06
SD	1D__454855204	1D	CM042700.1	454855204	7.24205e-06
SD	1D__454855468	1D	CM042700.1	454855468	3.49568e-06
SD	1D__454855531	1D	CM042700.1	454855531	2.63465e-06
SD	7D__2421426	7D	CM042718.1	2421426	7.76357e-06
SD	7D__470058703	7D	CM042718.1	470058703	7.91628e-06
SD	7D__490543931	7D	CM042718.1	490543931	1.71552e-06
SD	7D__54822460	7D	CM042718.1	54822460	4.41301e-06
SD	7D__7927901	7D	CM042718.1	7927901	8.4189e-06
SD	7D__8914055	7D	CM042718.1	8914055	8.68538e-06
SLL	1A__261969	1A	CM042698.1	261969	3.23754e-06
SLL	1A__262214	1A	CM042698.1	262214	3.23754e-06
SLL	1A__409469716	1A	CM042698.1	409469716	1.97787e-06
SLL	2D__13159478	2D	CM042703.1	13159478	1.83305e-06
SLL	2D__13257477	2D	CM042703.1	13257477	6.36882e-06
SLL	2D__13462014	2D	CM042703.1	13462014	2.8179e-06
SLL	2D__13554900	2D	CM042703.1	13554900	6.39613e-06
SLL	6A__393518603	6A	CM042713.1	393518603	3.15349e-06
SLL	7C__387221830	7C	CM042717.1	387221830	4.41288e-06
SLW	1D__238619905	1D	CM042700.1	238619905	9.35343e-06
SLW	3C__5894520	3C	CM042705.1	5894520	6.64164e-06
SLW	4A__292920578	4A	CM042707.1	292920578	3.74763e-06
SLW	5A__47280981	5A	CM042710.1	47280981	6.24074e-06
SLW	6A__399007743	6A	CM042713.1	399007743	6.50599e-06
SLW	7D__271959578	7D	CM042718.1	271959578	7.06826e-06
SLW	7D__29153078	7D	CM042718.1	29153078	5.29379e-06
SLW	7D__69429796	7D	CM042718.1	69429796	9.86132e-06

## Sheet: TableS4
Table S4 Subgroups of 51 lines of the core collection
Line	Subgroup	Line	Subgroup	Line	Subgroup
A05	G1	N02	G4	AN246	G7
AN227	G1	AN09	G5	AN270	G7
AN228	G1	AN110	G5	FY1	G7
AN249	G1	AN134	G5	IN06	G7
AN268	G1	AN47	G5	TY1	G7
AN28	G1	AN104	G6	AN14	G8
A06	G2	AN124	G6	AN173	G8
AN119	G2	AN129	G6	AN177	G8
AN161	G2	AN132	G6	AN266	G8
AN269	G2	AN172	G6	AN34	G8
AN73	G2	AN222	G6	AN46	G8
AN42	G3	AN241	G6	N31	G8
AN144	G4	AN25	G6	AN171	G9
AN213	G4	AN31	G6	N12	G9
AN58	G4	AN57	G6	N15	G9
AN69	G4	AN84	G6	N28	G9
AN80	G4	AN85	G6	N40	G9

## Sheet: TableS5
Table S5
Source	G1	G2	G3	G4	G5	G6	G7	G8	G9	Total
National Crop Germplasm Resource Center of China	21	30	24	52	22	45	31	32	31	288
Qinghai Academy of Animal Husbandry and Veterinary Sciences	1	3	0	2	5	7	2	4	0	24
Seed Resource Medium-term Repository of the Chinese Academy of Agricultural Sciences	5	2	1	0	0	3	2	0	0	13
Beijing Zhengdao Ecological Technology Co., Ltd.	3	3	0	1	0	1	1	0	1	10
Beijing Crowgrass Technology Development Center	0	0	0	0	1	1	1	0	0	3
BaiLv Group	1	0	0	0	0	0	1	0	0	2
